# Supplementary material for: Healthcare Professionals’ Application and Integration of Physical Activity in Routine Practice with Older Adults: A Qualitative Study
Source: Int J Environ Res Public Health. 2021 Oct 26;18(21):11222. doi: 10.3390/ijerph182111222 (PMC8582732; doi:10.3390/ijerph182111222)
Supplement: Supplementary file 1 [file ijerph-18-11222-s001.zip]

Archive with 1 entries (1 files):
- ijerph-1391054-supplementary.pdf
